# Supplementary material for: JAK1 Pseudokinase V666G Mutant Dominantly Impairs JAK3 Phosphorylation and IL-2 Signaling
Source: Int J Mol Sci. 2023 Apr 6;24(7):6805. doi: 10.3390/ijms24076805 (PMC10095075; doi:10.3390/ijms24076805)
Supplement: Supplementary file 1 [file ijms-24-06805-s001.zip]

Archive with 1 entries (1 files):
- ijms-2237759-supplementary.pdf
